# Supplementary material for: The Serial Mediation of the Association between Breakfast Skipping and Suicidality by Weight Status and Depressive Symptoms: Findings from the National Youth Risk Behavior Surveys of the United States
Source: Nutrients. 2022 Feb 23;14(5):956. doi: 10.3390/nu14050956 (PMC8912887; doi:10.3390/nu14050956)
Supplement: Supplementary file 1 [file nutrients-14-00956-s001.zip]

Archive with 1 entries (1 files):
- supplementary material-updated by author.pdf
